# Supplementary material for: A Review of Translational Behavioral Assays in Depression Research
Source: Biology (Basel). 2026 Apr 23;15(9):667. doi: 10.3390/biology15090667 (PMC13162779; doi:10.3390/biology15090667)
Supplement: Supplementary file 1 [file biology-15-00667-s001.zip]

Archive with 2 entries (2 files):
- Table S1 final.pdf
- Table S2 final.pdf
